# Supplementary material for: Provoking a silent R gene in wheat genome confers resistance to powdery mildew
Source: Plant Biotechnol J. 2022 Aug 19;20(11):2039–41. doi: 10.1111/pbi.13903 (PMC9616516; doi:10.1111/pbi.13903)
Supplement: Supplementary file 2 — Table S1 Primers used in the study. Table S2 Haplotypes of Pm41 in wheat accession tested. Table S3 Powdery mildew infection assays on Pm41b transgenic plants. [file PBI-20-2039-s001.xlsx]

## Sheet: Table S1
Table S1 Primers used in the study.
Primer	Sequence (5′-3′)	Product size (bp)	Function
Pm41-645F	TCGGGTACATCTGACTGTTCA	1690	Cloning of Pm41 alleles genomic DNA
Pm41-645R	TGGCCAGAGTAATTATCGCCA		Cloning of Pm41 alleles genomic DNA
Pm41-302F	GATGGCAAGCGTGGAAGTAG	2060	Cloning of Pm41 alleles genomic DNA
Pm41-302r	CAGCATTCCACACTTCAGCA		Cloning of Pm41 alleles genomic DNA
Pm41-315F	GATTACCTGGACCAGAACACAGA	232	expression anaysis
Pm41-315R	ATATGATCACGGCGATGGGTGCA		expression anaysis
TaACTINF	ACCTTCAGTTGCCCAGCAAT	90	expression anaysis
TaACTINR	CAGAGTCGAGCACAATACCAGTTG		expression anaysis
OE3-Pm41bF	tgcagccctaggcctactagggatccATGGAACGGATCATGGTGAGCACT	2955	For overexpression Pm41b transformation vector construction
OE3-Pm41bR	tgatacgaacgaaagctctgagctcTCAGCAGATTGAGCAAGAATTT		For overexpression Pm41b transformation vector construction
Pm41b-HB-1L	aattcgagctcggtacccggACTTATTGGCGTATCACAGAT	2398	For complementary Pm41btransformation vector construction
Pm41b-HB-1R	CCATGATCCGTTCCATCGGAT		For complementary Pm41btransformation vector construction
Pm41b-HB-2L	ATCCGATGGAACGGATCATGG	3350	For complementary Pm41btransformation vector construction
Pm41b-HB-2R	TCAGCAGATTGAGCAAGAATTTG		For complementary Pm41btransformation vector construction
Pm41b-HB-3L	CAAATTCTTGCTCAATCTGCTGA	1398	For complementary Pm41btransformation vector construction
Pm41b-HB-3R	tgtaaaacgacggccagtgccTACAGACTCAGACTGTTATAG		For complementary Pm41btransformation vector construction
OE3-Pm41b-TF	ATATACTTGGATGATGGCATA	210	For testing overexpressing Pm41b transgene
OE3-Pm41b-TR	CGGGTCCAGATCCTCCTTGTC		For testing overexpressing Pm41b transgene
COM-Pm41b-TF	CATCACCTATCAATTCTAGGAAT	320	For testing complementary Pm41b transgene
COM-Pm41b-TR	GCGATTAAGTTGGGTAACGCCA		For testing complementary Pm41b transgene
Pm41-590F	GCCGTGGTGACTTGAGAAGA	3402	For InDel-1 detection
Pm41-590R	GCTGGATGGCTGACTTGTCT		For InDel-1 detection
Pm41-679F	TCCAAAAGGGCTTATCATCG	1008	For InDel-1 detection
Pm41-679R	GTGGCACCAAATGGCTAAGT		For InDel-2 detection

## Sheet: Table S2
Table S2 Haplotypes of Pm41 in wheat accessions tested.
No.	Plant Name	Plant ID	Origin	Taxonomy	Chromosome Composition	Infection reactions	Haplotype
1	IW1		Mt. Hermon, Israel	T. turgidum ssp. dicoccoides	AABB	R	Hap1(Pm41a)
2	IW2		Mt. Hermon, Israel	T. turgidum ssp. dicoccoides	AABB	R	Hap1(Pm41a)
3	IW3		Mt. Hermon, Israel	T. turgidum ssp. dicoccoides	AABB	R	Hap1(Pm41a)
4	IW4		Mt. Hermon, Israel	T. turgidum ssp. dicoccoides	AABB	R	Hap4
5	IW5		Mt. Hermon, Israel	T. turgidum ssp. dicoccoides	AABB	R	Hap5
6	IW6		Mt. Hermon, Israel	T. turgidum ssp. dicoccoides	AABB	R	Hap1(Pm41a)
7	IW7		Mt. Hermon, Israel	T. turgidum ssp. dicoccoides	AABB	R	Hap1(Pm41a)
8	IW8		Mt. Hermon, Israel	T. turgidum ssp. dicoccoides	AABB	R	Hap1(Pm41a)
9	IW9		Mt. Hermon, Israel	T. turgidum ssp. dicoccoides	AABB	S	Hap2(Pm41b)
10	IW10		Mt. Hermon, Israel	T. turgidum ssp. dicoccoides	AABB	R	Hap1(Pm41a)
11	IW11		Rosh Pinna,Israel	T. turgidum ssp. dicoccoides	AABB	R	Hap4
12	IW12		Rosh Pinna,Israel	T. turgidum ssp. dicoccoides	AABB	R	Hap3
13	IW13		Rosh Pinna,Israel	T. turgidum ssp. dicoccoides	AABB	R	Hap5
14	IW14		Rosh Pinna,Israel	T. turgidum ssp. dicoccoides	AABB	R	Hap5
15	IW15		Rosh Pinna,Israel	T. turgidum ssp. dicoccoides	AABB	R	Hap5
16	IW16		Rosh Pinna,Israel	T. turgidum ssp. dicoccoides	AABB	R	Hap5
17	IW17		Rosh Pinna,Israel	T. turgidum ssp. dicoccoides	AABB	R	Hap5
18	IW18		Rosh Pinna,Israel	T. turgidum ssp. dicoccoides	AABB	R	Hap5
19	IW19		Rosh Pinna,Israel	T. turgidum ssp. dicoccoides	AABB	R	Hap5
20	IW20		Rosh Pinna,Israel	T. turgidum ssp. dicoccoides	AABB	R	Hap5
21	IW21		Tabigha 1979,Israel	T. turgidum ssp. dicoccoides	AABB	R	Hap3
22	IW22		Tabigha 1979,Israel	T. turgidum ssp. dicoccoides	AABB	R	Hap7
23	IW23		Tabigha 1979,Israel	T. turgidum ssp. dicoccoides	AABB	R	Hap4
24	IW24		Tabigha 1979,Israel	T. turgidum ssp. dicoccoides	AABB	R	Hap3
25	IW25		Tabigha 1979,Israel	T. turgidum ssp. dicoccoides	AABB	S	Hap7
26	IW26		Tabigha 1979,Israel	T. turgidum ssp. dicoccoides	AABB	R	Hap4
27	IW27		Tabigha 1979,Israel	T. turgidum ssp. dicoccoides	AABB	R	Hap2(Pm41b)
28	IW28		Tabigha 1979,Israel	T. turgidum ssp. dicoccoides	AABB	R	Hap7
29	IW29		Tabigha 1979,Israel	T. turgidum ssp. dicoccoides	AABB	R	Hap3
30	IW30		Tabigha 1979,Israel	T. turgidum ssp. dicoccoides	AABB	R	Hap7
31	IW31		Bat-Shelomo, Israel	T. turgidum ssp. dicoccoides	AABB	S	Hap4
32	IW32		Bat-Shelomo, Israel	T. turgidum ssp. dicoccoides	AABB	S	Hap5
33	IW33		Bat-Shelomo, Israel	T. turgidum ssp. dicoccoides	AABB	S	Hap4
34	IW34		Bat-Shelomo, Israel	T. turgidum ssp. dicoccoides	AABB	S	Hap5
35	IW35		Bat-Shelomo, Israel	T. turgidum ssp. dicoccoides	AABB	S	Hap5
36	IW36		Bat-Shelomo, Israel	T. turgidum ssp. dicoccoides	AABB	S	Hap5
37	IW37		Bat-Shelomo, Israel	T. turgidum ssp. dicoccoides	AABB	S	Hap4
38	IW38		Bat-Shelomo, Israel	T. turgidum ssp. dicoccoides	AABB	S	Hap4
39	IW39		Bat-Shelomo, Israel	T. turgidum ssp. dicoccoides	AABB	S	Hap5
40	IW40		Bat-Shelomo, Israel	T. turgidum ssp. dicoccoides	AABB	S	Hap4
41	IW41		Mt. Gilboa,Israel	T. turgidum ssp. dicoccoides	AABB	S	Hap5
42	IW42		Mt. Gilboa,Israel	T. turgidum ssp. dicoccoides	AABB	S	Hap5
43	IW43		Mt. Gilboa,Israel	T. turgidum ssp. dicoccoides	AABB	S	Hap7
44	IW44		Mt. Gilboa,Israel	T. turgidum ssp. dicoccoides	AABB	S	Hap7
45	IW45		Mt. Gilboa,Israel	T. turgidum ssp. dicoccoides	AABB	S	Hap5
46	IW46		Mt. Gilboa,Israel	T. turgidum ssp. dicoccoides	AABB	S	Hap5
47	IW47		Mt. Gilboa,Israel	T. turgidum ssp. dicoccoides	AABB	S	Hap5
48	IW48		Mt. Gilboa,Israel	T. turgidum ssp. dicoccoides	AABB	S	Hap4
49	IW49		Mt. Gilboa,Israel	T. turgidum ssp. dicoccoides	AABB	R	Hap7
50	IW50		Mt. Gerizim,Israel	T. turgidum ssp. dicoccoides	AABB	S	Hap3
51	IW51		Mt. Gerizim,Israel	T. turgidum ssp. dicoccoides	AABB	S	Hap6
52	IW52		Mt. Gerizim,Israel	T. turgidum ssp. dicoccoides	AABB	S	Hap3
53	IW53		Mt. Gerizim-8,Israel	T. turgidum ssp. dicoccoides	AABB	S	Hap3
54	IW54		Mt. Gerizim-8,Israel	T. turgidum ssp. dicoccoides	AABB	S	Hap3
55	IW55		Mt. Gerizim,Israel	T. turgidum ssp. dicoccoides	AABB	S	Hap6
56	IW56		Mt. Gerizim,Israel	T. turgidum ssp. dicoccoides	AABB	R	Hap1(Pm41a)
57	IW57		Mt. Gerizim,Israel	T. turgidum ssp. dicoccoides	AABB	S	Hap3
58	IW58		Mt. Gerizim,Israel	T. turgidum ssp. dicoccoides	AABB	S	Hap3
59	IW59		Mt. Gerizim,Israel	T. turgidum ssp. dicoccoides	AABB	S	Hap3
60	IW60		Mt. Gerizim,Israel	T. turgidum ssp. dicoccoides	AABB	S	Hap5
61	IW61		Amirim-14,Israel	T. turgidum ssp. dicoccoides	AABB	S	Hap4
62	IW62		Amirim-14,Israel	T. turgidum ssp. dicoccoides	AABB	S	Hap5
63	IW63		Amirim-14,Israel	T. turgidum ssp. dicoccoides	AABB	R	Hap4
64	IW64		Amirim-14,Israel	T. turgidum ssp. dicoccoides	AABB	R	Hap7
65	IW65		Amirim-14,Israel	T. turgidum ssp. dicoccoides	AABB	R	Hap4
66	IW66		Amirim-14,Israel	T. turgidum ssp. dicoccoides	AABB	R	Hap5
67	IW67		Amirim-14,Israel	T. turgidum ssp. dicoccoides	AABB	R	Hap4
68	IW68		Amirim-14,Israel	T. turgidum ssp. dicoccoides	AABB	R	Hap2(Pm41b)
69	IW69		Amirim-14,Israel	T. turgidum ssp. dicoccoides	AABB	R	Hap4
70	IW70		Kokhav hashahar,Israel	T. turgidum ssp. dicoccoides	AABB	R	Hap4
71	IW71		Kokhav hashahar,Israel	T. turgidum ssp. dicoccoides	AABB	R	Hap4
72	IW72		Kokhav hashahar,Israel	T. turgidum ssp. dicoccoides	AABB	R	Hap4
73	IW73		Kokhav hashahar,Israel	T. turgidum ssp. dicoccoides	AABB	R	Hap7
74	IW74		Kokhav hashahar,Israel	T. turgidum ssp. dicoccoides	AABB	S	Hap4
75	IW75		Kokhav hashahar,Israel	T. turgidum ssp. dicoccoides	AABB	S	Hap3
76	IW76		Kokhav hashahar,Israel	T. turgidum ssp. dicoccoides	AABB	S	Hap4
77	IW77		Kokhav hashahar,Israel	T. turgidum ssp. dicoccoides	AABB	R	Hap3
78	IW78		Kokhav hashahar,Israel	T. turgidum ssp. dicoccoides	AABB	S	Hap4
79	IW79		Bet-Oren,Israel	T. turgidum ssp. dicoccoides	AABB	R	Hap3
80	IW80		Bet-Oren,Israel	T. turgidum ssp. dicoccoides	AABB	R	Hap4
81	IW81		Bet-Oren,Israel	T. turgidum ssp. dicoccoides	AABB	R	Hap4
82	IW82		Bet-Oren,Israel	T. turgidum ssp. dicoccoides	AABB	R	Hap4
83	IW83		Bet-Oren,Israel	T. turgidum ssp. dicoccoides	AABB	R	Hap4
84	IW84		Bet-Oren,Israel	T. turgidum ssp. dicoccoides	AABB	R	Hap4
85	IW85		Bet-Oren,Israel	T. turgidum ssp. dicoccoides	AABB	R	Hap4
86	IW86		Bet-Oren,Israel	T. turgidum ssp. dicoccoides	AABB	R	Hap4
87	IW87		Bet-Oren,Israel	T. turgidum ssp. dicoccoides	AABB	R	Hap4
88	IW88		Givat-Koach,Israel	T. turgidum ssp. dicoccoides	AABB	R	Hap4
89	IW89		Givat-Koach,Israel	T. turgidum ssp. dicoccoides	AABB	R	Hap4
90	IW90		Givat-Koach,Israel	T. turgidum ssp. dicoccoides	AABB	R	Hap4
91	IW91		Givat-Koach,Israel	T. turgidum ssp. dicoccoides	AABB	R	Hap3
92	IW92		Givat-Koach,Israel	T. turgidum ssp. dicoccoides	AABB	R	Hap4
93	IW93		Givat-Koach,Israel	T. turgidum ssp. dicoccoides	AABB	R	Hap4
94	IW94		Givat-Koach,Israel	T. turgidum ssp. dicoccoides	AABB	R	Hap4
95	IW95		Givat-Koach,Israel	T. turgidum ssp. dicoccoides	AABB	R	Hap7
96	IW96		Givat-Koach,Israel	T. turgidum ssp. dicoccoides	AABB	R	Hap4
97	T67	PI428133	Bekaa,Lebanon	T. turgidum ssp. dicoccoides	AABB	S	Hap3
98	T68	PI 428135	Bekaa,Lebanon	T. turgidum ssp. dicoccoides	AABB	S	Hap3
99	T69	PI 428137	Bekaa,Lebanon	T. turgidum ssp. dicoccoides	AABB	S	Hap3
100	T70	PI 428138	Bekaa,Lebanon	T. turgidum ssp. dicoccoides	AABB	S	Hap2(Pm41b)
101	T71	PI 428142	Bekaa,Lebanon	T. turgidum ssp. dicoccoides	AABB	S	Hap3
102	T72	PI 538717	Bekaa,Lebanon	T. turgidum ssp. dicoccoides	AABB	S	Hap3
103	T73	PI 428144	Bekaa,Lebanon	T. turgidum ssp. dicoccoides	AABB	R	Hap3
104	T74	PI 503317	Bekaa,Lebanon	T. turgidum ssp. dicoccoides	AABB	S	Hap3
105	T76	PI 538702	Bekaa,Lebanon	T. turgidum ssp. dicoccoides	AABB	S	Hap3
106	T77	PI 538704	Bekaa,Lebanon	T. turgidum ssp. dicoccoides	AABB	R	Hap4
107	T78	PI 428127	Bekaa,Lebanon	T. turgidum ssp. dicoccoides	AABB	R	Hap3
108	T79	PI 538711	Bekaa,Lebanon	T. turgidum ssp. dicoccoides	AABB	R	Hap4
109	T80	PI 538710	Bekaa,Lebanon	T. turgidum ssp. dicoccoides	AABB	S	Hap3
110	T81	PI 428130	Bekaa,Lebanon	T. turgidum ssp. dicoccoides	AABB	S	Hap3
111	T82	PI 428131	Bekaa,Lebanon	T. turgidum ssp. dicoccoides	AABB	S	Hap3
112	T83	PI 428132	Bekaa,Lebanon	T. turgidum ssp. dicoccoides	AABB	R	Hap1(Pm41a)
113	T84	PI 428021	Diyarbakir,Turkey	T. turgidum ssp. dicoccoides	AABB	S	Hap4
114	T85	PI 538631	Diyarbakir,Turkey	T. turgidum ssp. dicoccoides	AABB	S	Hap4
115	T86	PI 428022	Diyarbakir,Turkey	T. turgidum ssp. dicoccoides	AABB	R	Hap4
116	T87	PI 428034	Diyarbakir,Turkey	T. turgidum ssp. dicoccoides	AABB	S	Hap4
117	T88	PI 428053	Diyarbakir,Turkey	T. turgidum ssp. dicoccoides	AABB	S	Hap7
118	T89	PI 428054	Diyarbakir,Turkey	T. turgidum ssp. dicoccoides	AABB	S	Hap3
119	T90	PI 428056	Diyarbakir,Turkey	T. turgidum ssp. dicoccoides	AABB	S	Hap7
120	T91	PI 428057	Diyarbakir,Turkey	T. turgidum ssp. dicoccoides	AABB	S	Hap7
121	T92	PI 428063	Diyarbakir,Turkey	T. turgidum ssp. dicoccoides	AABB	R	Hap7
122	T93	PI 428070	Diyarbakir,Turkey	T. turgidum ssp. dicoccoides	AABB	S	Hap3
123	T94	PI 538663	Diyarbakir,Turkey	T. turgidum ssp. dicoccoides	AABB	S	Hap3
124	T95	PI 428077	Diyarbakir,Turkey	T. turgidum ssp. dicoccoides	AABB	S	Hap3
125	T96	PI 428078	Diyarbakir,Turkey	T. turgidum ssp. dicoccoides	AABB	R	Hap2(Pm41b)
126	T97	PI 428080	Diyarbakir,Turkey	T. turgidum ssp. dicoccoides	AABB	R	Hap3
127	T98	PI 428085	Sanliurfa，Turkey	T. turgidum ssp. dicoccoides	AABB	R	Hap3
128	T99	PI 428086	Sanliurfa，Turkey	T. turgidum ssp. dicoccoides	AABB	S	Hap2(Pm41b)
129	T100	PI 428090	Sanliurfa，Turkey	T. turgidum ssp. dicoccoides	AABB	R	Hap3
130	T107		Al Qunaytirah，Syrian Arab Republic (Golan Heights)	T. turgidum ssp. dicoccoides	AABB	S	Hap3
131	T108	PI 466992	Al Qunaytirah，Syrian Arab Republic (Golan Heights)	T. turgidum ssp. dicoccoides	AABB	R	Hap3
132	Du1	CItr 2462	Germany	T. turgidum subsp. durum	AABB	S	Hap2(Pm41b)
133	Du2	CItr 3150	Tunisia	T. turgidum subsp. durum	AABB	R	Hap2(Pm41b)
134	Du3	CItr 3180	Tunisia	T. turgidum subsp. durum	AABB	S	Hap2(Pm41b)
135	Du4	CItr 3979	Former Soviet Union	T. turgidum subsp. durum	AABB	S	Hap2(Pm41b)
136	Du5	CItr 5122	Australia	T. turgidum subsp. durum	AABB	S	Hap2(Pm41b)
137	Du6	CItr 8164	Peru	T. turgidum subsp. durum	AABB	S	Hap2(Pm41b)
138	Du7	CItr 8882	United States	T. turgidum subsp. durum	AABB	S	Hap2(Pm41b)
139	Du8	CItr 12032	United States	T. turgidum subsp. durum	AABB	S	Hap2(Pm41b)
140	Du9	CItr 12818	Israel	T. turgidum subsp. durum	AABB	S	Hap7
141	Du10	CItr 14080	Unknown	T. turgidum subsp. durum	AABB	S	Hap2(Pm41b)
142	Du11	CItr 14099	Ethiopia	T. turgidum subsp. durum	AABB	S	Hap3
143	Du12	CItr 14559	Canada	T. turgidum subsp. durum	AABB	R	Hap2(Pm41b)
144	Du13	CItr 14810	Eritrea	T. turgidum subsp. durum	AABB	S	Hap2(Pm41b)
145	Du14	CItr 14954	United States	T. turgidum subsp. durum	AABB	S	Hap2(Pm41b)
146	Du15	CItr 14978	Cyprus	T. turgidum subsp. durum	AABB	S	Hap7
147	Du16	CItr 15500	Tunisia	T. turgidum subsp. durum	AABB	S	Hap2(Pm41b)
148	Du17	CItr 17337	Canada	T. turgidum subsp. durum	AABB	R	Hap2(Pm41b)
149	Du18	PI 7428	Spain	T. turgidum subsp. durum	AABB	S	Hap2(Pm41b)
150	Du19	PI 7464	Spain	T. turgidum subsp. durum	AABB	S	Hap2(Pm41b)
151	Du20	PI 7465	Kazakhstan	T. turgidum subsp. durum	AABB	S	Hap2(Pm41b)
152	Du21	PI 8213	Kazakhstan	T. turgidum subsp. durum	AABB	R	Hap2(Pm41b)
153	Du22	PI 10388	Egypt	T. turgidum subsp. durum	AABB	S	Hap3
154	Du23	PI 32156	Russian Federation	T. turgidum subsp. durum	AABB	S	Hap2(Pm41b)
155	Du24	PI 38624	South Africa	T. turgidum subsp. durum	AABB	S	Hap2(Pm41b)
156	Du25	PI 40939	Pakistan	T. turgidum subsp. durum	AABB	S	Hap2(Pm41b)
157	Du26	PI 41343	India	T. turgidum subsp. durum	AABB	S	Hap2(Pm41b)
158	Du27	PI 42008	India	T. turgidum subsp. durum	AABB	S	Hap2(Pm41b)
159	Du28	PI 43340	Uruguay	T. turgidum subsp. durum	AABB	R	Hap2(Pm41b)
160	Du29	PI 50929	Tanzania	T. turgidum subsp. durum	AABB	S	Hap2(Pm41b)
161	Du30	PI 54432	Libya	T. turgidum subsp. durum	AABB	S	Hap2(Pm41b)
162	Du31	PI 56245	Portugal	T. turgidum subsp. durum	AABB	R	Hap2(Pm41b)
163	Du32	PI 57194	Georgia	T. turgidum subsp. durum	AABB	S	Hap2(Pm41b)
164	Du33	PI 57202	Azerbaijan	T. turgidum subsp. durum	AABB	S	Hap2(Pm41b)
165	Du34	PI 57555	Ukraine	T. turgidum subsp. durum	AABB	S	Hap2(Pm41b)
166	Du35	PI 61105	Uzbekistan	T. turgidum subsp. durum	AABB	S	Hap2(Pm41b)
167	Du36	PI 61123	Kazakhstan	T. turgidum subsp. durum	AABB	S	Hap2(Pm41b)
168	Du37	PI 61127	Kyrgyzstan	T. turgidum subsp. durum	AABB	S	Hap2(Pm41b)
169	Du38	PI 61154	Iran	T. turgidum subsp. durum	AABB	S	Hap2(Pm41b)
170	Hongjinbaoyin		Xinjiang province,China	T. aestivum	AABBDD	S	Hap2(Pm41b)
171	Guinong10hao		Guizhou province,China	T. aestivum	AABBDD	S	Hap2(Pm41b)
172	Yunmai34		Yunnan province,China	T. aestivum	AABBDD	S	Hap2(Pm41b)
173	Jinghong5hao		Beijing,China	T. aestivum	AABBDD	S	Hap2(Pm41b)
174	Neimai11		Neimenggu province,China	T. aestivum	AABBDD	S	Hap2(Pm41b)
175	Jinmai3 hao(xichunmai)		Shanxi province,China	T. aestivum	AABBDD	S	Hap2(Pm41b)
176	Lianglaiyoubaipixiaomai		Neimenggu province,China	T. aestivum	AABBDD	S	Hap3
177	Bihongsui		Neimenggu province,China	T. aestivum	AABBDD	S	Hap2(Pm41b)
178	Xiaobaimai		Neimenggu province,China	T. aestivum	AABBDD	S	Hap2(Pm41b)
179	Changzhi6406		Shanxi province,China	T. aestivum	AABBDD	S	Hap2(Pm41b)
180	Beijing8hao		Beijing,China	T. aestivum	AABBDD	S	Hap2(Pm41b)
181	lvzao328		Shanxi province,China	T. aestivum	AABBDD	S	Hap2(Pm41b)
182	Ningchun4hao		Ningxia province,China	T. aestivum	AABBDD	S	Hap2(Pm41b)
183	Baimazha		Ningxia province,China	T. aestivum	AABBDD	S	Hap2(Pm41b)
184	Huangjinmai		Gansu province,China	T. aestivum	AABBDD	S	Hap2(Pm41b)
185	Hongmangmai		Gansu province,China	T. aestivum	AABBDD	S	Hap2(Pm41b)
186	Dabaimai		Qinghai province,China	T. aestivum	AABBDD	S	Hap2(Pm41b)
187	Chunmai		Xinjiang province,China	T. aestivum	AABBDD	S	Hap2(Pm41b)
188	Xiaoyan54		Beijing,China	T. aestivum	AABBDD	S	Hap2(Pm41b)
189	Xuezao		Beijing,China	T. aestivum	AABBDD	S	Hap2(Pm41b)
190	Nongda399		Hebei province,China	T. aestivum	AABBDD	S	Hap2(Pm41b)
191	Kenong199		Hebei province,China	T. aestivum	AABBDD	S	Hap2(Pm41b)
192	Fielder		Shandong province,China	T. aestivum	AABBDD	S	Hap2(Pm41b)
193	Jimai20		Shandong province,China	T. aestivum	AABBDD	S	Hap2(Pm41b)
194	Aikang58		Henan province,China	T. aestivum	AABBDD	S	Hap7
195	Zhongmai175		Beijing,China	T. aestivum	AABBDD	S	Hap2(Pm41b)
196	Zhoumai22		Henan province,China	T. aestivum	AABBDD	S	Hap2(Pm41b)
197	Zhoumai33		Henan province,China	T. aestivum	AABBDD	S	Hap2(Pm41b)
198	Zhongke331		Hebei province,China	T. aestivum	AABBDD	S	Hap7
199	Jimai22		Shandong province,China	T. aestivum	AABBDD	S	Hap2(Pm41b)
200	Bainong207		Henan province,China	T. aestivum	AABBDD	S	Hap2(Pm41b)

## Sheet: Table S3
Table S3 Powdery mildew infection assays on Pm41b transgenic plants
Construct	Transgenic plants	T0		T1		T2
		R	S	R	S	R	S
ProUbi:Pm41b	Pm41b-OE1	1	0	15	4	20	0
	Pm41b-OE2	1	0	16	2	19	2
	Pm41b-OE3	1	0	16	4	20	0
	Pm41b-OE4	1	0	13	5	20	0
	Pm41b-OE5	1	0	15	3	16	2
	Pm41b-OE6	0	1	0	20	0	20
	Pm41b-OE7	0	1	0	20	0	17
	Pm41b-OE8	0	1	0	17	0	15
	Pm41b-OE9	0	1	0	19	0	20
ProPm41a:Pm41b	Pm41b-COM1	1	0	8	12	0	20
	Pm41b-COM2	1	0	10	9	16	2
	Pm41b-COM3	1	0	7	11	14	4
	Pm41b-COM4	1	0	6	13	17	2
	Pm41b-COM5	0	1	0	19	0	19
	Pm41b-COM6	0	1	0	19	0	20
	Pm41b-COM7	0	1	0	20	0	20
	Pm41b-COM8	0	1	0	18	0	20
R represents resistance to Bgt; S represents susceptible to Bgt
